# Supplementary material for: Regulatory Effects of Quercetin on M1/M2 Macrophage Polarization and Oxidative/Antioxidative Balance
Source: Nutrients. 2021 Dec 24;14(1):67. doi: 10.3390/nu14010067 (PMC8746507; doi:10.3390/nu14010067)
Supplement: Supplementary file 1 [file nutrients-14-00067-s001.zip]

Archive with 1 entries (1 files):
- nutrients-1483598-supplementary.pdf
